# Supplementary material for: Genetic diversity and differentiation patterns in Micromeria from the Canary Islands are congruent with multiple colonization dynamics and the establishment of species syngameons
Source: BMC Evol Biol. 2017 Aug 22;17:198. doi: 10.1186/s12862-017-1031-y (PMC5568322; doi:10.1186/s12862-017-1031-y)
Supplement: Supplementary file 1 — List of all localities with information regarding the number of individuals sampled, species classification according to Puppo and Meimberg [26, 27], and coordinates. Table S2. Summary statistic of the STRUCTURE analyses performed. This includes the K values tested and which ones were the best. It also includes the mean LnProb and similarity score of the 15 replicates obtained with CLUMPAK. Lastly we also include the results of the power analysis done with POWSIM, presented as percentage of runs that contradicted the null hypothesis of homogeneity of the data. Table S3. Migration rates calculated with BayesAss. Values correspond to percentage of individuals from the species (3.1) or island (3.2) in the upper line originated from species (3.1) or island (3.2) in the left column. The second value corresponds to the 95% confidence interval. Migration rates significantly higher than zero are marked in bold. Table S4. Migration rate calculated with Migrate. Values correspond to average number of individuals migrating per generation. Source species or islands are in the left column and sink species or islands in the upper line. Values with 95% intervals above zero (under brackets) are marked as bold. (XLSX 35 kb) [file 12862_2017_1031_MOESM1_ESM.xlsx]

## Sheet: Supplementary_table_1
Supplementary Table S1. List of all localities with information regarding the number of individuals sampled, species classification according to Puppo and Meimberg (2015a, 2015b), and coordinates.
Pop	Nr. Samples	Species	Island	UTM Zone 28N Y	UTM Zone 28N X
Laru1	3	M. mahanensis	Lanzarote	641246	3.21514e+06
Laru2	8	M. mahanensis	Lanzarote	647652	3.23269e+06
Laru3	1	M. mahanensis	Lanzarote
GCbe42	11	M. benthamii	Gran Canaria	443984	3087082
GCbe43	4	M. benthamii	Gran Canaria	444738	3.08513e+06
GCbe44	8	M. benthamii	Gran Canaria	438613	3095957
GCbe46	16	M. benthamii	Gran Canaria	437917	3.09177e+06
GCbe47	10	M. benthamii	Gran Canaria	434909	3.10033e+06
GCbe48	3	M. benthamii	Gran Canaria	432428	3086161
GCbe49	6	M. benthamii	Gran Canaria	432543	3.1006e+06
GCbe50	7	M. benthamii	Gran Canaria	432653	3085908
GCbe51	3	M. benthamii	Gran Canaria	437537	3.09088e+06
GCbe52	1	M. benthamii	Gran Canaria	440143	3.10398e+06
GCbe53	9	M. benthamii	Gran Canaria	443891	3087012
GCbe54	10	M. benthamii	Gran Canaria	447591	3.09294e+06
GCbe55	6	M. benthamii	Gran Canaria	449898	3.09255e+06
GCbeNX52	9	M. benthamii	Gran Canaria	440143	3.10398e+06
GCca1	11	M. canarensis	Gran Canaria	426219	3.0894e+06
GCca10	6	M. canarensis	Gran Canaria	441064	3.10966e+06
GCca11	4	M. canarensis	Gran Canaria	441624	3.10762e+06
GCca12	10	M. canarensis	Gran Canaria	433302	3.08471e+06
GCca13	6	M. canarensis	Gran Canaria	453948	3.09412e+06
GCca14	3	M. canarensis	Gran Canaria	430545	3.08714e+06
GCca15	6	M. canarensis	Gran Canaria	430547	3087138
GCca2	3	M. canarensis	Gran Canaria	433440	3085286
GCca3	11	M. canarensis	Gran Canaria	439861	3.10379e+06
GCca31	8	M. canarensis	Gran Canaria	428604	3.08831e+06
GCca4	4	M. canarensis	Gran Canaria	441607	3.10765e+06
GCca42	7	M. canarensis	Gran Canaria	443984	3087082
GCca43	7	M. canarensis	Gran Canaria	444738	3.08513e+06
GCca44	5	M. canarensis	Gran Canaria	438613	3095955
GCca5	1	M. canarensis	Gran Canaria	441732	3107161
GCca56	12	M. canarensis	Gran Canaria	442558	3.07621e+06
GCca57	1	M. canarensis	Gran Canaria	442847	3.07713e+06
GCca58	2	M. canarensis	Gran Canaria	443111	3077399
GCca6	1	M. canarensis	Gran Canaria	442868	3077191
GCca67	1	M. canarensis	Gran Canaria	443042	3.07731e+06
GCca7	3	M. canarensis	Gran Canaria	443147	3077353
GCca8	2	M. canarensis	Gran Canaria	443168	3077306
GCca9	2	M. canarensis	Gran Canaria	443294	3077235
GCcaNew	5	M. canarensis	Gran Canaria	443042	3.07731e+06
GChl56	8	M. helianthemifolia	Gran Canaria	442558	3.07621e+06
GChl57	6	M. helianthemifolia	Gran Canaria	443042	3.07731e+06
GChl58	1	M. helianthemifolia	Gran Canaria	443111	3077399
GChl59	1	M. helianthemifolia	Gran Canaria	443072	3077385
GChl60	8	M. helianthemifolia	Gran Canaria	443114	3.07748e+06
GChl61	1	M. helianthemifolia	Gran Canaria	443126	3077400
GCln29	3	M. lanata	Gran Canaria	431175	3.08737e+06
GCln31	1	M. lanata	Gran Canaria	428604	3.08831e+06
GCln32	1	M. lanata	Gran Canaria	431709	3.10314e+06
GCln33	2	M. lanata	Gran Canaria	432162	3088094
GCln34	1	M. lanata	Gran Canaria	432227	3088126
GCln35	3	M. lanata	Gran Canaria	432320	3.08792e+06
GCln36	3	M. lanata	Gran Canaria	432371	3087366
GCln37	3	M. lanata	Gran Canaria	433443	3.08941e+06
GCln38	2	M. lanata	Gran Canaria	437890	3092001
GCln39	8	M. lanata	Gran Canaria	438415	3.09282e+06
GCln40	1	M. lanata	Gran Canaria	440461	3.09348e+06
GCln41	3	M. lanata	Gran Canaria	441247	3089747
GCln44	9	M. lanata	Gran Canaria	438613	3095957
GCln46	13	M. lanata	Gran Canaria	437917	3.09177e+06
GCln47	13	M. lanata	Gran Canaria	434909	3.10033e+06
GClnxbe46	1	M. lanataxbenthamii	Gran Canaria	431603	3.10267e+06
GClu65	8	M. leucantha	Gran Canaria	424920	3.09505e+06
GClu66	7	M. leucantha	Gran Canaria	427243	3.09602e+06
GCpi62	7	M. pineolens	Gran Canaria	432335	3.10378e+06
GCpi63	2	M. pineolens	Gran Canaria	432182	3.10337e+06
GCpi64	12	M. pineolens	Gran Canaria	432337	3.10376e+06
GCtu14	3	M. tenuis	Gran Canaria	430545	3.08714e+06
GCtu15	14	M. tenuis	Gran Canaria	430547	3087138
GCtu16	9	M. tenuis	Gran Canaria	424743	3.10086e+06
GCtu17	3	M. tenuis	Gran Canaria	424929	3.09513e+06
GCtu18	1	M. tenuis	Gran Canaria	427243	3.09602e+06
GCtu19	4	M. tenuis	Gran Canaria	427540	3.08291e+06
GCtu20	3	M. tenuis	Gran Canaria	430567	3.08668e+06
GCtu21	1	M. tenuis	Gran Canaria	430583	3086663
GCtu22	10	M. tenuis	Gran Canaria	431131	3.10766e+06
GCtu23	9	M. tenuis	Gran Canaria	434508	3.0822e+06
GCtu24	1	M. tenuis	Gran Canaria	432071	3.09624e+06
GCtu25	1	M. tenuis	Gran Canaria	432078	3096250
GCtu26	2	M. tenuis	Gran Canaria	429302	3.08509e+06
GCtu27	9	M. tenuis	Gran Canaria	441956	3.1131e+06
GCtu28	5	M. tenuis	Gran Canaria	428854	3.08618e+06
GCtu29	10	M. tenuis	Gran Canaria	431332	3.09619e+06
GCtu30	5	M. tenuis	Gran Canaria	432042	3.09606e+06
GCtu31	13	M. tenuis	Gran Canaria	428604	3.08831e+06
GCtuxca14	1	M. tenuis x canarensis	Gran Canaria	430545	3.08714e+06
LGgo11	2	M. gomerensis	La Gomera	272067	3114002
LGgo12	4	M. gomerensis	La Gomera	275672	3113273
LGgo5	4	M. gomerensis	La Gomera	285344	3110162
LGgo6	1	M. gomerensis	La Gomera	286523	3110078
LGgo9	3	M. gomerensis	La Gomera	283049	3113035
LGlp1	4	M. lepida	La Gomera	279844	3111428
LGlp2	8	M. lepida	La Gomera	280172	3111082
LGlp3	4	M. lepida	La Gomera	282195	3111442
LGlp4	4	M. lepida	La Gomera	282923	3108046
LGlp5	4	M. lepida	La Gomera	285344	3110162
LGlp6	3	M. lepida	La Gomera	286523	3110078
LGlpxpl3	1	M. lepida x pedro-luisii	La Gomera	282195	3111442
LGlpxpl4	2	M. lepida x pedro-luisii	La Gomera	282923	3108046
LGlpxpl6	6	M. lepida x pedro-luisii	La Gomera	286523	3110078
LGpl10	4	M. pedro-luisii	La Gomera	279413	3117631
LGpl11	4	M. pedro-luisii	La Gomera	279413	3114002
LGpl13	4	M. pedro-luisii	La Gomera	279102	3118023
LGpl4	1	M. pedro-luisii	La Gomera	282923	3108046
LGpl6	4	M. pedro-luisii	La Gomera	286523	3110078
LGpl7	2	M. pedro-luisii	La Gomera	282972	3119896
LGpl8	4	M. pedro-luisii	La Gomera	286742	3113200
LGpl9	3	M. pedro-luisii	La Gomera	283049	3113035
Tede62	4	M. densiflora	Tenerife	316554	3137590
Tedexva62	1	M. varia x densiflora	Tenerife	316554	3137590
Tegl3	5	M. glomerata	Tenerife	381771	3160144
Tehy10	1	M. hyssopifolia	Tenerife	362295	3130619
Tehy15	10	M. hyssopifolia	Tenerife	321033	3.13184e+06
Tehy16	2	M. hyssopifolia	Tenerife	336907	3142444
Tehy17	6	M. hyssopifolia	Tenerife	344288	3142006
Tehy27	3	M. hyssopifolia	Tenerife	321385	3.12756e+06
Tehy28	5	M. hyssopifolia	Tenerife	322135	3.12969e+06
Tehy29	4	M. hyssopifolia	Tenerife	322353	3.1264e+06
Tehy30	3	M. hyssopifolia	Tenerife	323741	3.11593e+06
Tehy31	2	M. hyssopifolia	Tenerife	324644	3138283
Tehy32	5	M. hyssopifolia	Tenerife	327335	3.12458e+06
Tehy33	1	M. hyssopifolia	Tenerife	327338	3.1245e+06
Tehy34	12	M. hyssopifolia	Tenerife	329114	3.11455e+06
Tehy35	8	M. hyssopifolia	Tenerife	335984	3.10506e+06
Tehy36	2	M. hyssopifolia	Tenerife	337619	3138495
Tehy37	6	M. hyssopifolia	Tenerife	337795	3.11753e+06
Tehy38	2	M. hyssopifolia	Tenerife	337931	3140511
Tehy39	2	M. hyssopifolia	Tenerife	339687	3.14144e+06
Tehy40	1	M. hyssopifolia	Tenerife	340823	3142100
Tehy41	2	M. hyssopifolia	Tenerife	340981	3140280
Tehy44	10	M. hyssopifolia	Tenerife	348944	3.12129e+06
Tehy45	3	M. hyssopifolia	Tenerife	349067	3.12096e+06
Tehy46	2	M. hyssopifolia	Tenerife	349598	3.12006e+06
Tehy47	5	M. hyssopifolia	Tenerife	349764	3.13475e+06
Tehy48	11	M. hyssopifolia	Tenerife	350562	3.13679e+06
Tehy49	3	M. hyssopifolia	Tenerife	351094	3118406
Tehy50	10	M. hyssopifolia	Tenerife	352089	3.11665e+06
Tehy51	4	M. hyssopifolia	Tenerife	352942	3.13815e+06
Tehy52	6	M. hyssopifolia	Tenerife	353541	3114975
Tehy53	5	M. hyssopifolia	Tenerife	360114	3139313
Tehy54	6	M. hyssopifolia	Tenerife	360141	3.12023e+06
Tehy55	3	M. hyssopifolia	Tenerife	360169	3120299
Tehy56	5	M. hyssopifolia	Tenerife	361935	3.12504e+06
Tehy57	6	M. hyssopifolia	Tenerife	364598	3.13165e+06
Tehy7	2	M. hyssopifolia	Tenerife	358912	3.12571e+06
Tehy9	5	M. hyssopifolia	Tenerife	361330	3.12277e+06
Telc42	2	M. lachnophylla	Tenerife	345654	3.13321e+06
Telc43	2	M. lachnophylla	Tenerife	345999	3.13292e+06
Telc60	8	M. lachnophylla	Tenerife	346345	3132424
Telc61	12	M. lachnophylla	Tenerife	346351	3.13182e+06
Tels58	9	M. lasiophylla	Tenerife	345354	3.12442e+06
Tels59	6	M. lasiophylla	Tenerife	348456	3124501
Term x va1	2	M. rivas-martinezii x varia**	Tenerife	389591	3157861
Term1	9	M. rivas-martinezii	Tenerife	389591	3157861
Term2	2	M. rivas-martinezii	Tenerife	388725	3157862
Tetf10	3	M. teneriffae	Tenerife	362295	3130619
Tetf4	4	M. teneriffae	Tenerife	376797	3153040
Tetf5	4	M. teneriffae	Tenerife	361115	3122266
Tetf6	1	M. teneriffae	Tenerife	376257	3153686
Tetf7	5	M. teneriffae	Tenerife	358912	3.12571e+06
Tetf9	4	M. teneriffae	Tenerife	361330	3.12277e+06
Tetfxhy10	3	M. teneriffae x hyssopifolia	Tenerife	362295	3130619
Tetfxhy8	2	M. teneriffae x hyssopifolia	Tenerife	358912	3.12571e+06
Tetfxva6	2	M. teneriffae x varia	Tenerife	376257	3153686
Teva11	3	M. varia	Tenerife	316573	3137268
Teva12	8	M. varia	Tenerife	317536	3136504
Teva13	10	M. varia	Tenerife	318033	3.13493e+06
Teva14	5	M. varia	Tenerife	318469	3.1403e+06
Teva18	7	M. varia	Tenerife	376876	3.1568e+06
Teva19	4	M. varia	Tenerife	378916	3159058
Teva2	8	M. varia	Tenerife	388725	3157862
Teva20	7	M. varia	Tenerife	380957	3.15829e+06
Teva21	5	M. varia	Tenerife	381494	3.15846e+06
Teva22	2	M. varia	Tenerife	381711	3.16012e+06
Teva23	7	M. varia	Tenerife	382079	3.15798e+06
Teva24	2	M. varia	Tenerife	383166	3.15645e+06
Teva26	10	M. varia	Tenerife	387643	3158473
Teva6	6	M. varia	Tenerife	376257	3153686
Teva62	4	M. varia	Tenerife	316554	3137590
LPhp1	4	M. herpyllomorpha	La Palma	218227	3183546
LPhp2	2	M. herpyllomorpha	La Palma	218506	3183953
LPhp3	4	M. herpyllomorpha	La Palma	220098	3184898
LPhp4	4	M. herpyllomorpha	La Palma	223206	3181300
LPhp5	4	M. herpyllomorpha	La Palma	218919	3164257
LPhp5a	4	M. herpyllomorpha	La Palma	213170	3173527
LPhp6	2	M. herpyllomorpha	La Palma	222272	3152723
LPhp7	2	M. herpyllomorpha	La Palma	226161	3162465
LPhp8	3	M. herpyllomorpha	La Palma	229510	3185748
LPhp9	3	M. herpyllomorpha	La Palma	230702	3178927
EHhi1	4	M. hierrensis	El Hierro	204428	3071541
EHhi2	4	M. hierrensis	El Hierro	205015	3061895
EHhi3	4	M. hierrensis	El Hierro	206275	3069905
EHhi4	4	M. hierrensis	El Hierro	214503	3079961
EHhi5	4	M. hierrensis	El Hierro	206417	3069310
EHhi6	4	M. hierrensis	El Hierro	202356	3070599
EHhi7	4	M. hierrensis	El Hierro	204034	3073369

## Sheet: Supplementary_table_2
Supplementary Table S2. Summary statistic of the STRUCTURE analyses performed. This includes the K values tested and which ones were the best. It also includes the mean LnProb and similarity score of the 15 replicates obtained with CLUMPAK. Lastly we also include the results of the power analysis done with POWSIM, presented as percentage of runs that contradicted the null hypothesis of homogeneit…
Dataset	K values tested	K values	LnProb mean	similarity score	Power with POWSIM
All individuals	1 to 30	2 (best)	-46758.8	0.999	4
		6 (nr. islands)	-42565.2	0.822	5.1
		22 (nr. species)	-37730.4	0.715	10.8
Lanzarote	1 to 5	2 (best)	-142.242	0.994	2.9
		1 (nr. species)	-168.427	1	NA
Gran Canaria	1 to 14	2 (best)	-18644	0.999	3.8
		7 (nr. species)	-16646.9	0.982	5
Tenerife	1 to 16	3 (best)	-16995.6	0.998	2.7
		8 (nr. species)	-16013.9	0.912	4.6
La Gomera	1 to 8	3 (nr. species / best K)	-2752.03	0.999	3.6
La Palma	1 to 5	1 (nr. species)	-928.94	1	NA
		2 (best)	-867.58	0.997	2.9
El Hierro	1 to 5	4 (best)	-1217.22	0.918	6
		1 (nr. species)	-1108.41	1	NA
NA - not aplicable

## Sheet: Supplementary_tables_3
Supplementary Tables S3. Migration rates calculated with BayesAss. Values correspond to percentage of individuals from the species (3.1) or island (3.2) in the upper line originated from species (3.1) or island (3.2) in the left column. The second value corresponds to the 95% confidence interval. Migration rates significantly higher than zero are marked in bold.
Supplementary Table 3.1.
Source/Sink		Lanzarote	Gran Canaria							La Gomera				Tenerife									La Palma	El Hierro
		M. mahanensis	M. benthamii	M. canarensis	M. helianthemifolia	M. lanata	M. leucantha	M. pineolens	M. tenuis	M. gomerensis	M. lepida	M. lepida x M. pedro-luisii	M. pedro-luisii	M. densiflora	M. glomerata	M. hyssopifolia	M. lachnophylla	M. lasiophylla	M. rivas-martinezii	M. teneriffae	M. varia Anaga	M. varia Teno	M. herpyllomorpha	M. hierrensis
Lanzarote	M. mahanensis	67,74 ± 1,02	0,27 ± 0,26	0,23 ± 0,23	0,64 ± 0,63	0,37 ± 0,37	0,81 ± 0,79	0,75 ± 0,74	0,27 ± 0,26	0,84 ± 0,81	0,67 ± 0,65	0,98 ± 0,94	0,68 ± 0,66	1,13 ± 1,09	1,13 ± 1,08	0,18 ± 0,18	0,66 ± 0,64	0,81 ± 0,79	0,86 ± 0,83	0,64 ± 0,63	0,41 ± 0,41	0,58 ± 0,57	0,61 ± 0,59	0,66 ± 0,65
Gran Canaria	M. benthamii	0,89 ± 0,86	93,12 ± 1,23	0,41 ± 0,35	1,33 ± 1,09	1,51 ± 0,81	14,91 ± 2,81	2,56 ± 1,5	0,97 ± 0,55	0,85 ± 0,82	0,67 ± 0,65	0,98 ± 0,94	0,68 ± 0,66	1,14 ± 1,09	1,14 ± 1,08	0,18 ± 0,18	0,66 ± 0,64	0,82 ± 0,79	0,86 ± 0,84	0,65 ± 0,65	0,41 ± 0,41	0,59 ± 0,58	0,6 ± 0,59	0,65 ± 0,63
	M. canarensis	13,57 ± 2,77	0,83 ± 0,5	94,12 ± 1,07	0,66 ± 0,64	0,43 ± 0,43	0,91 ± 0,86	0,76 ± 0,74	2,73 ± 0,95	13,04 ± 2,67	0,68 ± 0,67	0,98 ± 0,94	0,68 ± 0,66	1,13 ± 1,09	1,13 ± 1,08	0,18 ± 0,18	0,66 ± 0,64	0,81 ± 0,79	0,87 ± 0,83	0,65 ± 0,64	0,41 ± 0,41	0,58 ± 0,57	0,6 ± 0,59	0,65 ± 0,64
	M. helianthemifolia	0,89 ± 0,86	0,27 ± 0,26	0,23 ± 0,22	67,41 ± 0,72	0,37 ± 0,37	0,81 ± 0,78	0,76 ± 0,75	0,27 ± 0,26	0,85 ± 0,82	0,66 ± 0,66	0,98 ± 0,94	0,68 ± 0,67	1,13 ± 1,08	1,13 ± 1,08	0,18 ± 0,18	0,66 ± 0,65	0,8 ± 0,78	0,86 ± 0,83	0,66 ± 0,64	0,41 ± 0,41	0,59 ± 0,57	0,61 ± 0,6	0,65 ± 0,64
	M. lanata	0,89 ± 0,86	0,3 ± 0,29	0,23 ± 0,23	1,23 ± 0,91	89,9 ± 1,67	0,99 ± 0,93	0,76 ± 0,75	0,71 ± 0,52	0,85 ± 0,82	0,67 ± 0,66	0,98 ± 0,94	0,7 ± 0,68	1,13 ± 1,08	1,13 ± 1,08	0,18 ± 0,18	0,66 ± 0,65	0,81 ± 0,78	0,87 ± 0,83	0,65 ± 0,64	0,41 ± 0,4	0,59 ± 0,58	0,61 ± 0,6	0,65 ± 0,64
	M. leucantha	0,89 ± 0,86	0,27 ± 0,27	0,22 ± 0,22	0,65 ± 0,63	0,37 ± 0,37	67,63 ± 0,92	0,76 ± 0,74	0,26 ± 0,26	0,84 ± 0,81	0,67 ± 0,66	0,97 ± 0,93	0,67 ± 0,67	1,13 ± 1,08	1,13 ± 1,08	0,18 ± 0,18	0,66 ± 0,64	0,81 ± 0,79	0,86 ± 0,83	0,65 ± 0,64	0,41 ± 0,41	0,59 ± 0,57	0,61 ± 0,59	0,65 ± 0,64
	M. pineolens	0,89 ± 0,86	0,31 ± 0,3	0,23 ± 0,23	0,65 ± 0,63	0,37 ± 0,37	0,82 ± 0,79	81,51 ± 2,57	0,27 ± 0,27	0,85 ± 0,82	0,67 ± 0,67	0,97 ± 0,94	0,68 ± 0,66	1,14 ± 1,09	1,13 ± 1,08	0,18 ± 0,18	0,66 ± 0,65	0,82 ± 0,79	0,85 ± 0,82	0,66 ± 0,64	0,41 ± 0,4	0,59 ± 0,58	0,6 ± 0,59	0,65 ± 0,64
	M. tenuis	0,89 ± 0,86	0,64 ± 0,44	0,87 ± 0,47	16,51 ± 2,57	1,07 ± 0,67	0,94 ± 0,9	0,78 ± 0,76	90,49 ± 1,47	0,84 ± 0,81	0,66 ± 0,65	0,97 ± 0,93	0,68 ± 0,66	1,13 ± 1,08	1,13 ± 1,08	0,18 ± 0,17	0,66 ± 0,64	0,81 ± 0,79	0,86 ± 0,83	0,64 ± 0,63	0,41 ± 0,41	0,65 ± 0,63	0,6 ± 0,59	0,66 ± 0,64
La Gomera	M. gomerensis	0,89 ± 0,85	0,26 ± 0,26	0,23 ± 0,22	0,64 ± 0,63	0,37 ± 0,37	0,81 ± 0,79	0,76 ± 0,74	0,27 ± 0,26	67,67 ± 0,96	0,66 ± 0,64	0,97 ± 0,93	0,68 ± 0,67	1,13 ± 1,08	1,13 ± 1,08	0,18 ± 0,18	0,66 ± 0,64	0,81 ± 0,78	0,86 ± 0,83	0,66 ± 0,65	0,41 ± 0,4	0,59 ± 0,58	0,61 ± 0,59	0,66 ± 0,64
	M. lepida	0,89 ± 0,85	0,28 ± 0,28	0,23 ± 0,22	0,86 ± 0,78	0,4 ± 0,4	0,82 ± 0,79	0,75 ± 0,74	0,28 ± 0,28	2,36 ± 1,37	85,32 ± 2,32	10,7 ± 2,86	1,21 ± 0,94	7,85 ± 3	1,13 ± 1,07	0,18 ± 0,18	0,67 ± 0,64	0,81 ± 0,78	0,85 ± 0,82	0,65 ± 0,64	0,42 ± 0,41	0,59 ± 0,58	0,61 ± 0,6	0,65 ± 0,63
	M. lepida x M. pedro-luisii	0,9 ± 0,86	0,27 ± 0,26	0,23 ± 0,23	0,65 ± 0,63	0,37 ± 0,36	0,81 ± 0,79	0,76 ± 0,74	0,27 ± 0,27	0,84 ± 0,81	0,66 ± 0,65	67,87 ± 1,13	0,67 ± 0,66	1,14 ± 1,09	1,13 ± 1,08	0,18 ± 0,17	0,66 ± 0,64	0,81 ± 0,79	0,86 ± 0,83	0,65 ± 0,64	0,42 ± 0,41	0,59 ± 0,57	0,61 ± 0,6	0,65 ± 0,64
	M. pedro-luisii	0,89 ± 0,86	0,27 ± 0,26	0,23 ± 0,22	0,65 ± 0,64	0,38 ± 0,38	0,81 ± 0,78	0,75 ± 0,74	0,27 ± 0,27	0,84 ± 0,81	0,66 ± 0,65	1,91 ± 1,29	84,15 ± 2,41	1,14 ± 1,09	1,13 ± 1,08	0,18 ± 0,18	0,66 ± 0,64	0,82 ± 0,79	0,86 ± 0,83	0,65 ± 0,64	0,41 ± 0,4	0,6 ± 0,58	0,61 ± 0,59	0,66 ± 0,65
Tenerife	M. densiflora	0,89 ± 0,85	0,26 ± 0,26	0,23 ± 0,23	0,65 ± 0,63	0,37 ± 0,37	0,82 ± 0,79	0,76 ± 0,74	0,27 ± 0,26	0,84 ± 0,81	0,67 ± 0,65	0,98 ± 0,94	0,68 ± 0,66	68,1 ± 1,33	1,13 ± 1,07	0,18 ± 0,18	0,66 ± 0,64	0,81 ± 0,79	0,85 ± 0,82	0,65 ± 0,64	0,41 ± 0,41	0,59 ± 0,57	0,61 ± 0,6	0,65 ± 0,64
	M. glomerata	0,89 ± 0,86	0,26 ± 0,26	0,23 ± 0,23	0,65 ± 0,63	0,37 ± 0,37	0,81 ± 0,79	0,76 ± 0,74	0,26 ± 0,26	0,84 ± 0,81	0,67 ± 0,65	0,99 ± 0,95	0,67 ± 0,66	1,13 ± 1,07	68,1 ± 1,33	0,18 ± 0,18	0,66 ± 0,64	0,81 ± 0,78	0,86 ± 0,83	0,65 ± 0,64	0,41 ± 0,4	0,59 ± 0,57	0,61 ± 0,6	0,65 ± 0,64
	M. hyssopifolia	0,89 ± 0,86	0,26 ± 0,27	0,23 ± 0,23	0,65 ± 0,63	0,37 ± 0,36	0,81 ± 0,78	0,75 ± 0,73	0,27 ± 0,26	0,85 ± 0,82	0,66 ± 0,65	0,97 ± 0,94	0,75 ± 0,73	1,36 ± 1,27	1,13 ± 1,08	95,73 ± 0,84	17,38 ± 2,39	0,81 ± 0,79	0,86 ± 0,83	7,37 ± 2,7	0,64 ± 0,6	19,9 ± 2,25	0,65 ± 0,64	0,67 ± 0,66
	M. lachnophylla	0,89 ± 0,86	0,27 ± 0,26	0,23 ± 0,23	0,65 ± 0,63	0,37 ± 0,37	0,81 ± 0,79	0,75 ± 0,73	0,26 ± 0,26	0,84 ± 0,81	0,66 ± 0,65	0,97 ± 0,93	0,68 ± 0,66	1,13 ± 1,09	1,13 ± 1,07	0,18 ± 0,18	67,42 ± 0,73	0,82 ± 0,79	0,86 ± 0,83	0,66 ± 0,66	0,41 ± 0,41	0,59 ± 0,57	0,61 ± 0,59	0,66 ± 0,64
	M. lasiophylla	0,89 ± 0,86	0,27 ± 0,26	0,23 ± 0,23	0,64 ± 0,63	0,36 ± 0,36	0,81 ± 0,79	0,76 ± 0,74	0,27 ± 0,27	0,85 ± 0,82	0,66 ± 0,65	0,97 ± 0,93	0,69 ± 0,67	1,14 ± 1,08	1,12 ± 1,07	0,18 ± 0,18	0,66 ± 0,64	67,63 ± 0,92	0,86 ± 0,83	0,66 ± 0,64	0,41 ± 0,41	0,58 ± 0,57	0,61 ± 0,6	0,65 ± 0,63
	M. rivas-martinezii	0,89 ± 0,86	0,26 ± 0,26	0,23 ± 0,23	0,65 ± 0,63	0,38 ± 0,37	0,81 ± 0,79	0,76 ± 0,73	0,27 ± 0,27	0,84 ± 0,81	0,67 ± 0,65	0,97 ± 0,93	0,68 ± 0,66	1,14 ± 1,08	1,13 ± 1,08	0,18 ± 0,18	0,66 ± 0,64	0,81 ± 0,78	67,69 ± 0,98	0,65 ± 0,64	0,41 ± 0,41	0,59 ± 0,57	0,61 ± 0,59	0,66 ± 0,64
	M. teneriffae	0,89 ± 0,86	0,27 ± 0,26	0,23 ± 0,23	0,64 ± 0,62	0,37 ± 0,37	0,81 ± 0,78	0,76 ± 0,75	0,27 ± 0,27	0,85 ± 0,82	0,67 ± 0,65	0,97 ± 0,93	0,77 ± 0,74	1,16 ± 1,12	8,18 ± 2,97	0,25 ± 0,24	1,38 ± 0,93	15,3 ± 2,66	13,73 ± 2,81	77,59 ± 3,08	0,8 ± 0,61	0,69 ± 0,65	0,65 ± 0,64	0,66 ± 0,64
	M. varia Anaga	0,89 ± 0,86	0,27 ± 0,26	0,23 ± 0,23	0,65 ± 0,64	0,36 ± 0,36	0,81 ± 0,78	0,76 ± 0,74	0,27 ± 0,26	0,87 ± 0,84	0,67 ± 0,65	0,98 ± 0,94	0,75 ± 0,73	1,14 ± 1,09	1,13 ± 1,07	0,41 ± 0,31	0,68 ± 0,66	0,81 ± 0,78	1,43 ± 1,11	1,95 ± 1,35	90,3 ± 1,73	0,85 ± 0,74	0,61 ± 0,6	0,66 ± 0,65
	M. varia Teno	0,89 ± 0,86	0,26 ± 0,26	0,23 ± 0,23	0,65 ± 0,63	0,37 ± 0,36	0,81 ± 0,78	0,76 ± 0,74	0,26 ± 0,26	0,84 ± 0,81	0,66 ± 0,65	0,98 ± 0,93	0,68 ± 0,67	1,13 ± 1,08	1,14 ± 1,08	0,18 ± 0,18	0,66 ± 0,63	0,81 ± 0,79	0,85 ± 0,83	0,65 ± 0,64	0,41 ± 0,41	67,33 ± 0,65	0,6 ± 0,59	0,65 ± 0,64
La Palma	M. herpyllomorpha	0,89 ± 0,86	0,27 ± 0,27	0,23 ± 0,23	0,65 ± 0,63	0,38 ± 0,38	0,81 ± 0,78	0,77 ± 0,75	0,27 ± 0,27	0,84 ± 0,82	0,68 ± 0,66	0,98 ± 0,94	0,74 ± 0,71	1,13 ± 1,08	1,13 ± 1,07	0,19 ± 0,19	0,66 ± 0,64	0,81 ± 0,78	0,85 ± 0,83	0,69 ± 0,68	0,42 ± 0,41	0,59 ± 0,57	86,53 ± 2,19	0,66 ± 0,65
El Hierro	M. hierrensis	0,89 ± 0,86	0,27 ± 0,27	0,23 ± 0,23	1,64 ± 1,01	0,37 ± 0,36	0,81 ± 0,79	0,75 ± 0,73	0,29 ± 0,29	0,85 ± 0,82	0,67 ± 0,66	0,98 ± 0,94	0,75 ± 0,73	1,13 ± 1,08	1,13 ± 1,08	0,2 ± 0,2	1,25 ± 0,89	0,82 ± 0,79	0,85 ± 0,82	0,65 ± 0,64	0,42 ± 0,42	0,58 ± 0,57	0,63 ± 0,62	85,6 ± 2,29
Supplementary Table 3.2.
Source/Sink	Lanzarote	Gran Canaria	La Gomera	Tenerife	La Palma	El Hierro
Lanzarote	68,63 ± 1,79	0,07 ± 0,07	0,41 ± 0,4	0,1 ± 0,1	0,88 ± 0,86	0,98 ± 0,95
Gran Canaria	1,45 ± 1,39	99,37 ± 0,25	0,42 ± 0,41	0,1 ± 0,1	0,88 ± 0,86	0,98 ± 0,96
La Gomera	25,55 ± 3,09	0,13 ± 0,13	97,26 ± 1,08	0,1 ± 0,1	0,9 ± 0,88	0,98 ± 0,94
Tenerife	1,46 ± 1,4	0,08 ± 0,08	0,81 ± 0,64	99,44 ± 0,24	1,2 ± 1,1	1,14 ± 1,11
La Palma	1,45 ± 1,38	0,08 ± 0,08	0,46 ± 0,45	0,14 ± 0,13	95,24 ± 1,94	0,98 ± 0,95
El Hierro	1,45 ± 1,39	0,26 ± 0,18	0,64 ± 0,6	0,13 ± 0,12	0,91 ± 0,89	94,93 ± 2,06

## Sheet: Supplementary_tables_4
Supplementary Tables S4. Migration rate calculated with Migrate. Values correspond to average number of individuals migrating per generation. Source species or islands are in the left column and sink species or islands in the upper line. Values with 95% intervals above zero (under brackets) are marked as bold.
Supplementary Table 4.1: Migration rate calculated with Migrate among islands.
Source/Sink	Lanzarote	Gran Canaria	La Gomera	Tenerife	La Palma	El Hierro
Lanzarote	NA	2.80 (0.00 - 19.33)	6.26 (0.00 - 22.67)	3.65 (0.00 - 20.00)	6.29 (0.00 - 22.67)	3.13 (0.00 - 19.33)
Gran Canaria	16.16 (0.00 - 32.00)	NA	20.50 (3.33 - 36.67)	13.00 (0.00 - 28.67)	32.03 (14.67 - 48.67)	14.36 (0.00 - 30.00)
La Gomera	5.97 (0.00 - 22.67)	11.22 (0.00 - 27.33)	NA	14.43 (0.00 - 30.00)	9.69 (0.00 - 26.67)	12.26 (0.00 - 28.00)
Tenerife	6.64 (0.00 - 23.33)	4.56 (0.00 - 21.33)	3.75 (0.00 - 20.00)	NA	7.15 (0.00 - 23.33)	7.35 (0.00 - 23.33)
La Palma	10.39 (0.00 - 26.00)	28.41 (11.33 - 44.67)	18.21 (1.33 - 34.67)	15.85 (0.00 - 31.33)	NA	16.94 (0.00 - 32.67)
El Hierro	4.15 (0.00 - 20.67)	5.73 (0.00 - 22.00)	8.26 (0.00 - 24.00)	8.83 (0.00 - 24.67)	9.58 (0.00 - 25.33)	NA
NA: Not available.
Supplementary Table 4.2: Migration rate calculated with Migrate among Gran Canaria species.
Source/Sink	M. benthamii	M. canariensis	M. helianthemifolia	M. lanata	M. leuchantha	M. pineolens	M. tenuis
M. benthamii	NA	16.12 (0.00 - 48.00)	19.61 (0.00 - 52.00)	26.85 (0.00 - 57.33)	20.00 (0.00 - 52.00)	11.89 (0.00 - 45.33)	25.27 (0.00 - 56.00)
M. canariensis	16.76 (0.00 - 49.33)	NA	9.10 (0.00 - 42.67)	29.87 (0.00 - 60.00)	9.30 (0.00 - 42.67)	10.09 (0.00 - 44.00)	31.30 (0.00 - 62.67)
M. helianthemifolia	5.78 (0.00 - 38.67)	3.38 (0.00 - 36.00)	NA	20.84 (0.00 - 53.33)	13.91 (0.00 - 46.67)	22.46 (0.00 - 53.33)	4.94 (0.00 - 37.33)
M. lanata	17.92 (0.00 - 49.33)	10.87 (0.00 - 44.00)	12.87 (0.00 - 45.33)	NA	26.03 (0.00 - 57.33)	13.27 (0.00 - 45.33)	6.45 (0.00 - 40.00)
M. leuchantha	7.83 (0.00 - 41.33)	5.97 (0.00 - 40.00)	16.92 (0.00 - 49.33)	21.05 (0.00 - 54.67)	NA	6.05 (0.00 - 38.67)	11.20 (0.00 - 44.00)
M. pineolens	6.78 (0.00 - 40.00)	4.90 (0.00 - 37.33)	7.94 (0.00 - 41.33)	7.96 (0.00 - 42.67)	5.83 (0.00 - 38.67)	NA	4.05 (0.00 - 37.33)
M. tenuis	29.22 (0.00 - 60.00)	12.77 (0.00 - 46.67)	13.24 (0.00 - 46.67)	19.74 (0.00 - 57.33)	9.32 (0.00 - 42.67)	13.24 (0.00 - 45.33)	NA
NA: Not availeble.
Supplementary Table 4.3. Migration rate calculated with Migrate among La Gomera species.
Source/Sink	M. gomerensis	M. lepida	M. pedro-luisii x M. lepida	M. pedro-luisii
M. gomerensis	NA	12.33 (0.00 - 45.33)	20.94 (0.00 - 53.33)	5.00 (0.00 - 37.33)
M. lepida	13.82 (0.00 - 46.67)	NA	23.86 (0.00 - 56.00)	5.41 (0.00 - 38.67)
M. pedro-luisii x M. lepida	4.10 (0.00 - 37.33)	16.51 (0.00 - 49.33)	NA	4.30 (0.00 - 37.33)
M. pedro-luisii	5.11 (0.00 - 38.67)	4.27 (0.00 - 37.33)	15.52 (0.00 - 48.00)	NA
NA: Not availeble.
Supplementary Table 4.4. Migration rate calculated with Migrate among Tenerife species.
Source/Sink	M. densiflora	M. glomerata	M. hyssopifolia	M. lachnophylla	M. lasiophylla	M. rivas-martinezii	M. teneriffae	M. varia Anaga	M. varia Teno
M. densiflora	NA	13.65 (0.00 - 49.33)	6.18 (0.00 - 38.67)	3.87 (0.00 - 37.33)	4.18 (0.00 - 37.33)	5.09 (0.00 - 37.33)	8.72 (0.00 - 41.33)	4.21 (0.00 - 37.33)	14.22 (0.00 - 48.00)
M. glomerata	18.20 (0.00 - 49.33)	NA	10.70 (0.00 - 42.67)	13.94 (0.00 - 45.33)	4.50 (0.00 - 37.33)	5.31 (0.00 - 38.67)	5.42 (0.00 - 38.67)	7.40 (0.00 - 40.00)	12.32 (0.00 - 44.00)
M. hyssopifolia	13.49 (0.00 - 45.33)	26.55 (0.00 - 57.33)	NA	26.52 (0.00 - 58.67)	13.93 (0.00 - 46.67)	17.07 (0.00 - 49.33)	32.77 (0.00 - 64.00)	17.65 (0.00 - 49.33)	31.67 (0.00 - 62.67)
M. lachnophylla	4.55 (0.00 - 37.33)	7.13 (0.00 - 40.00)	18.17 (0.00 - 50.67)	NA	8.87 (0.00 - 41.33)	19.88 (0.00 - 50.67)	20.07 (0.00 - 52.00)	5.39 (0.00 - 38.67)	16.28 (0.00 - 50.67)
M. lasiophylla	8.72 (0.00 - 41.33)	5.68 (0.00 - 38.67)	15.79 (0.00 - 48.00)	4.90 (0.00 - 37.33)	NA	4.68 (0.00 - 37.33)	8.38 (0.00 - 41.33)	6.55 (0.00 - 40.00)	17.89 (0.00 - 49.33)
M. rivas-martinezii	7.22 (0.00 - 40.00)	5.16 (0.00 - 38.67)	5.34 (0.00 - 38.67)	7.03 (0.00 - 40.00)	5.01 (0.00 - 37.33)	NA	17.63 (0.00 - 49.33)	5.32 (0.00 - 38.67)	14.68 (0.00 - 46.67)
M. teneriffae	15.12 (0.00 - 46.67)	5.48 (0.00 - 38.67)	27.57 (0.00 - 58.67)	24.29 (0.00 - 54.67)	6.64 (0.00 - 40.00)	21.15 (0.00 - 52.00)	NA	14.57 (0.00 - 46.67)	14.37 (0.00 - 46.67)
M. varia Anaga	6.74 (0.00 - 40.00)	5.42 (0.00 - 38.67)	11.06 (0.00 - 44.00)	8.64 (0.00 - 41.33)	5.70 (0.00 - 38.67)	9.00 (0.00 - 41.33)	12.63 (0.00 - 45.33)	NA	8.87 (0.00 - 41.33)
M. varia Teno	15.53 (0.00 - 48.00)	22.18 (0.00 - 56.00)	9.21 (0.00 - 42.67)	14.04 (0.00 - 46.67)	19.72 (0.00 - 56.00)	12.60 (0.00 - 45.33)	9.92 (0.00 - 42.67)	6.53 (0.00 - 40.00)	NA
NA: Not availeble.
